# Supplementary material for: The red flour beetle Tribolium castaneum: A model for host-microbiome interactions
Source: PLoS One. 2020 Oct 2;15(10):e0239051. doi: 10.1371/journal.pone.0239051 (PMC7531845; doi:10.1371/journal.pone.0239051)
Supplement: S1 Dataset — (XLSX) [file pone.0239051.s014.xlsx]

## Sheet: Readme
Abbreviations used:
control = fed on untreated flour,
+UV = fed on flour treated with UV.
wh = Wheat,
co = Corn,
so/jw = Sorghum,
fm/rg = Finger Millet,
SS = Surface sterilised

## Sheet: Fig 1-2, SI 1-8-OTU_table
all_info	rep	res	no_eggs	k__Bacteria..p__Actinobacteria..c__Actinobacteria..o__Actinomycetales..f__Corynebacteriaceae..g__Corynebacterium..s___1050608	k__Bacteria..p__Planctomycetes..c__Phycisphaerae..o__Phycisphaerales..f__Phycisphaeraceae..g__..s___680229	k__Bacteria..p__Proteobacteria..c__Alphaproteobacteria..o__Rhizobiales..f__Hyphomicrobiaceae..g__Rhodoplanes..s___511344	k__Bacteria..p__Proteobacteria..c__Betaproteobacteria..o__Burkholderiales..f__Comamonadaceae..g__..s___533994	k__Bacteria..p__Proteobacteria..c__Alphaproteobacteria..o__Sphingomonadales..f__Sphingomonadaceae..g__..s___1085229	k__Bacteria..p__Proteobacteria..c__Alphaproteobacteria..o__Rhizobiales..f__Rhizobiaceae..g__Kaistia..s___527906	k__Bacteria..p__Firmicutes..c__Bacilli..o__Bacillales..f__Bacillaceae..g__Bacillus..s__clausii_812000	k__Bacteria..p__Actinobacteria..c__Actinobacteria..o__Actinomycetales..f__Propionibacteriaceae..g__Propionibacterium..s__acnes_925397	k__Bacteria..p__Proteobacteria..c__Alphaproteobacteria..o__Sphingomonadales..f__Erythrobacteraceae..g__..s___460604	k__Bacteria..p__Proteobacteria..c__Betaproteobacteria..o__Methylophilales..f__Methylophilaceae..g__..s___2221284	k__Bacteria..p__Bacteroidetes..c__.Saprospirae...o__.Saprospirales...f__Chitinophagaceae..g__..s___2221285	k__Bacteria..p__Firmicutes..c__Clostridia..o__Clostridiales..f__Ruminococcaceae..g__..s___3262505	k__Bacteria..p__Bacteroidetes..c__Bacteroidia..o__Bacteroidales..f__S24.7..g__..s___4430921	k__Bacteria..p__Proteobacteria..c__Gammaproteobacteria..o__Enterobacteriales..f__Enterobacteriaceae..g__..s___4454531	k__Bacteria..p__Firmicutes..c__Clostridia..o__Clostridiales..f__.Tissierellaceae...g__Finegoldia..s___505587	k__Bacteria..p__Proteobacteria..c__Alphaproteobacteria..o__Rhodobacterales..f__Rhodobacteraceae..g__Rubellimicrobium..s___165827	k__Bacteria..p__Firmicutes..c__Clostridia..o__Clostridiales..f__Clostridiaceae..g__Proteiniclasticum..s___519353	k__Bacteria..p__Proteobacteria..c__Alphaproteobacteria..o__Rhodobacterales..f__Rhodobacteraceae..g__Rhodobacter..s___35565	k__Bacteria..p__Firmicutes..c__Bacilli..o__Lactobacillales..f__Leuconostocaceae..g__Leuconostoc..s___766563	k__Bacteria..p__Proteobacteria..c__Gammaproteobacteria..o__Xanthomonadales..f__Xanthomonadaceae..g__Dyella..s___842284	k__Bacteria..p__Proteobacteria..c__Alphaproteobacteria..o__Rhodobacterales..f__Rhodobacteraceae..g__..s___562114	k__Bacteria..p__Actinobacteria..c__Actinobacteria..o__Actinomycetales..f__Gordoniaceae..g__Gordonia..s___671258	k__Bacteria..p__Firmicutes..c__Clostridia..o__Clostridiales..f__Clostridiaceae..g__Clostridium..s___328083	k__Bacteria..p__Proteobacteria..c__Alphaproteobacteria..o__Rhizobiales..f__..g__..s___277481	k__Bacteria..p__Firmicutes..c__Bacilli..o__Bacillales..f__Bacillaceae..g__Bacillus..s__cereus_218254	k__Bacteria..p__Verrucomicrobia..c__Opitutae..o__Opitutales..f__Opitutaceae..g__Opitutus..s___346995	k__Bacteria..p__Proteobacteria..c__Gammaproteobacteria..o__Enterobacteriales..f__Enterobacteriaceae..g__Citrobacter..s___969149	k__Bacteria..p__Proteobacteria..c__Gammaproteobacteria..o__Pseudomonadales..f__Moraxellaceae..g__Acinetobacter..s__rhizosphaerae_192795	k__Bacteria..p__Firmicutes..c__Clostridia..o__Clostridiales..f__.Tissierellaceae...g__1.68..s___755148	k__Bacteria..p__Proteobacteria..c__Alphaproteobacteria..o__Rhizobiales..f__..g__..s___705063	k__Bacteria..p__Proteobacteria..c__Gammaproteobacteria..o__Enterobacteriales..f__Enterobacteriaceae..g__..s___1028632	k__Bacteria..p__Proteobacteria..c__Gammaproteobacteria..o__Enterobacteriales..f__Enterobacteriaceae..g__..s___548293	k__Bacteria..p__Proteobacteria..c__Alphaproteobacteria..o__Rhizobiales..f__..g__..s___147871	k__Bacteria..p__Proteobacteria..c__Betaproteobacteria..o__Burkholderiales..f__Alcaligenaceae..g__Achromobacter..s___135965	k__Bacteria..p__Proteobacteria..c__Gammaproteobacteria..o__Enterobacteriales..f__Enterobacteriaceae..g__..s___281015	k__Bacteria..p__Firmicutes..c__Clostridia..o__Clostridiales..f__.Tissierellaceae...g__WAL_1855D..s___1086889	k__Bacteria..p__Actinobacteria..c__Actinobacteria..o__Actinomycetales..f__Nocardioidaceae..g__Friedmanniella..s___1072424	k__Bacteria..p__Proteobacteria..c__Gammaproteobacteria..o__Enterobacteriales..f__Enterobacteriaceae..g__..s___518002	k__Bacteria..p__Proteobacteria..c__Gammaproteobacteria..o__Enterobacteriales..f__Enterobacteriaceae..g__..s___2689396	k__Bacteria..p__Proteobacteria..c__Alphaproteobacteria..o__Rhodospirillales..f__Acetobacteraceae..g__..s___564587	k__Bacteria..p__Firmicutes..c__Clostridia..o__Clostridiales..f__Lachnospiraceae..g__..s___321106	k__Bacteria..p__Proteobacteria..c__Gammaproteobacteria..o__Pseudomonadales..f__Moraxellaceae..g__Acinetobacter..s___362172	k__Bacteria..p__Proteobacteria..c__Gammaproteobacteria..o__Xanthomonadales..f__Xanthomonadaceae..g__Luteimonas..s___4458503	k__Bacteria..p__Proteobacteria..c__Gammaproteobacteria..o__Enterobacteriales..f__Enterobacteriaceae..g__..s___4425571	k__Bacteria..p__Bacteroidetes..c__Sphingobacteriia..o__Sphingobacteriales..f__Sphingobacteriaceae..g__Sphingobacterium..s___4316539	k__Bacteria..p__Bacteroidetes..c__Bacteroidia..o__Bacteroidales..f__Prevotellaceae..g__Prevotella..s__melaninogenica_1042479
co_Anc_S_beetle_S_Anc_none_-	1	co	-	0	0	0	0	0	0	0	0	0	0	0	0	0	0	0	0	0	0	0	0	0	0	0	0	0	0	0	0	0	0	0	0	0	0	0	0	0	0	0	0	0	0	0	0	0	0
co_Anc_S_beetle_S_Anc_none_-	2	co	-	0	0	0	0	0	0	0	0	0	0	0	0	0	0	0	0	0	0	0	0	0	0	0	0	0	0	0	0	0	0	0	0	0	0	0	0	0	0	0	0	0	0	0	0.000831308	0	0
co_Anc_S_beetle_S_Anc_none_-	3	co	-	0	0	0	0	0	0	0	0.0010691	0	0	0	0	0	0	0	0	0	0	0	0	0	0	0	0	0	0	0	0	0	0	0	0	0	0	0	0	0	0	0	0	0	0	0	0.000874721	0	0
co_Anc_S_flour_S_Anc_none_-	1	co	-	0	0	0	0	0	0	0	0	0	0	0	0	0	0	0	0	0	0	0	0	0	0	0	0	0	0	0	0	0	0	0	0	0	0	0	0	0	0	0	0	0	0	0	0	0	0
co_Anc_S_flour_S_Anc_none_-	1	co	-	0	0	0	0	0	0	0	0	0	0	0	0	0	0	0	0	0	0	0	0	0	0	0	0	0	0	0	0	0	0	0	0	0	0	0	0	0	0	0	0	0	0	0	0	0	0
co_Anc_S_flour_S_Anc_none_-	2	co	-	0	0	0	0	0	0	0	0	0	0	0	0	0	0	0	0	0	0	0	0	0	0	0	0	0	0	0	0	0	0	0	0	0	0	0	0	0	0	0	0	0	0	0	0	0	0
co_Anc_S_flour_S_Anc_none_-	3	co	-	0	0	0	0	0	0	0	0	0	0	0	0	0	0	0	0	0	0	0	0	0	0	0	0	0	0	0	0	0	0	0	0	0	0	0	0	0	0	0	0	0	0	0	0	0	0
co_Anc_US_beetle_US_Anc_none_-	1	co	-	0	0	0	0	0	0	0	0	0	0	0	0	0	0	0	0	0	0	0	0	0	0	0	0	0	0	0	0	0	0	0	0	0	0	0	0.0184803	0	0	0	0	0	0	0	0.00156003	0	0
co_Anc_US_beetle_US_Anc_none_-	2	co	-	0	0	0	0	0	0	0	0	0	0	0	0	0	0	0	0	0	0	0	0	0	0	0	0	0	0	0	0	0	0	0	0	0	0	0	0	0	0	0	0	0	0	0	0	0	0
co_Anc_US_beetle_US_Anc_none_-	3	co	-	0	0	0	0	0	0	0	0	0	0	0	0	0	0	0	0	0	0	0	0	0	0	0	0	0	0	0	0	0	0	0	0	0	0	0	0.00151932	0	0	0	0	0	0	0	0	0	0
co_Anc_US_flour_US_Anc_none_-	1	co	-	0	0	0	0	0	0	0	0	0	0	0	0	0	0	0	0	0	0	0	0	0	0	0	0	0	0	0	0	0	0	0	0	0	0	0	0	0	0	0	0	0	0	0	0	0	0
co_Anc_US_flour_US_Anc_none_-	1	co	-	0	0	0	0	0	0	0	0	0	0	0	0	0	0	0	0	0	0	0	0	0	0	0	0	0	0	0	0	0	0	0	0	0	0	0	0	0	0	0	0	0	0	0	0	0	0
co_Anc_US_flour_US_Anc_none_-	2	co	-	0	0	0	0	0	0	0	0	0	0	0	0	0	0	0	0	0	0	0	0	0	0	0	0	0	0	0	0	0	0	0	0	0	0	0	0	0	0	0	0	0	0	0	0	0	0
co_Anc_US_flour_US_Anc_none_-	3	co	-	0	0	0	0	0	0	0	0	0	0	0	0	0	0	0	0	0	0	0	0	0	0	0	0	0	0	0	0	0	0	0	0	0	0	0	0	0	0	0	0	0	0	0	0	0	0
jw_Anc_S_beetle_S_Anc_none_-	1	jw	-	0	0	0	0	0	0	0	0	0	0	0	0	0	0	0	0	0	0	0	0	0	0	0	0	0	0	0	0	0	0	0	0	0	0	0	0	0	0	0	0	0	0	0	0	0	0
jw_Anc_S_beetle_S_Anc_none_-	2	jw	-	0	0	0	0	0	0	0	0	0	0	0	0	0	0	0	0	0	0	0	0	0	0	0	0	0	0	0	0	0	0	0	0	0	0	0	0.00901536	0	0	0	0	0	0	0	0	0	0
jw_Anc_S_beetle_S_Anc_none_-	2	jw	-	0	0	0	0	0	0	0	0.00243122	0	0	0	0	0	0	0	0	0	0	0	0	0	0	0	0	0.000530116	0	0	0	0	0	0	0	0	0	0	0.00191939	0	0	0	0	0	0	0	0.00149895	0	0
jw_Anc_S_flour_S_Anc_none_-	1	jw	-	0	0	0	0	0	0	0	0	0	0	0	0	0	0	0	0	0	0	0	0	0	0	0	0	0	0	0	0	0	0	0	0	0	0	0	0	0	0	0	0	0	0	0	0	0	0
jw_Anc_S_flour_S_Anc_none_-	1	jw	-	0	0	0	0	0	0	0	0	0	0	0	0	0	0	0	0	0	0	0	0	0	0	0	0	0	0	0	0	0	0	0	0	0	0	0	0	0	0	0	0	0	0	0	0	0	0
jw_Anc_S_flour_S_Anc_none_-	2	jw	-	0	0	0	0	0	0	0	0	0	0	0	0	0	0	0	0	0	0	0	0	0	0	0	0	0	0	0	0	0	0	0	0	0	0	0	0	0	0	0	0	0	0	0	0	0	0
jw_Anc_S_flour_S_Anc_none_-	3	jw	-	0	0	0	0	0	0	0	0	0	0	0	0	0	0	0	0	0	0	0	0	0	0	0	0	0	0	0	0	0	0	0	0	0	0	0	0	0	0	0	0	0	0	0	0	0	0
jw_Anc_US_beetle_US_Anc_none_-	1	jw	-	0	0	0	0	0	0	0	0	0	0	0	0	0	0	0	0	0	0	0	0	0	0	0	0	0	0	0	0	0	0	0	0	0	0	0	0	0	0	0	0	0	0	0	0	0	0
jw_Anc_US_flour_US_Anc_none_-	1	jw	-	0	0	0	0	0	0	0	0	0	0	0	0	0	0	0	0	0	0	0	0	0	0	0	0	0	0	0	0	0	0	0	0	0	0	0	0	0	0	0	0	0	0	0	0	0	0
jw_Anc_US_beetle_US_Anc_none_-	1	jw	-	0	0	0	0	0	0	0	0	0	0	0	0	0	0	0	0	0	0	0	0	0	0	0	0	0	0	0	0	0	0	0	0	0	0	0	0	0	0	0	0	0	0	0	0	0	0
jw_Anc_US_beetle_US_Anc_none_-	2	jw	-	0	0	0	0	0	0	0	0	0	0	0	0	0	0	0	0	0	0	0	0	0	0	0	0	0	0	0	0	0	0	0	0	0	0	0	0	0	0	0	0	0	0	0	0	0	0
jw_Anc_US_beetle_US_Anc_none_-	3	jw	-	0	0	0	0	0	0	0	0	0	0	0	0	0	0	0	0	0	0	0	0	0	0	0	0	0	0	0	0	0	0	0	0	0	0	0	0	0	0	0	0	0	0	0	0	0	0
jw_Anc_US_flour_RJ_Anc_none_-	1	jw	-	0	0	0	0	0	0	0	0	0	0	0	0	0	0	0	0	0	0	0	0	0	0	0	0	0	0	0	0	0	0	0	0	0	0	0	0	0	0	0	0	0	0	0	0	0	0
jw_Anc_US_flour_US_Anc_none_-	1	jw	-	0	0	0	0	0	0	0	0	0	0	0	0	0	0	0	0	0	0	0	0	0	0	0	0	0	0	0	0	0	0	0	0	0	0	0	0	0	0	0	0	0	0	0	0	0	0
jw_Anc_US_flour_US_Anc_none_-	2	jw	-	0	0	0	0	0	0	0	0	0	0	0	0	0	0	0	0	0	0	0	0	0	0	0	0	0	0	0	0	0	0	0	0	0	0	0	0	0	0	0	0	0	0	0	0	0	0
jw_Anc_US_flour_US_Anc_none_-	3	jw	-	0	0	0	0	0	0	0	0	0	0	0	0	0	0	0	0	0	0	0	0	0	0	0	0	0	0	0	0	0	0	0	0	0	0	0	0	0	0	0	0	0	0	0	0	0	0
rg_Anc_S_beetle_S_Anc_none_-	1	rg	-	0	0	0	0	0	0	0	0.00230368	0	0	0	0	0	0	0	0	0	0	0.000998259	0	0	0	0	0	0	0	0	0	0	0	0	0	0	0	0	0.00122863	0	0	0	0	0	0	0	0	0	0
rg_Anc_S_beetle_S_Anc_none_-	2	rg	-	0	0	0	0	0	0	0	0.00293295	0	0	0	0	0	0	0	0	0	0	0.000822323	0	0	0	0	0	0	0	0	0	0	0	0	0	0	0	0	0.00139795	0	0	0	0	0	0	0	0	0	0.000603037
rg_Anc_S_beetle_S_Anc_none_-	3	rg	-	0	0	0	0	0	0	0	0.00619949	0	0	0	0	0	0	0	0	0	0	0.00204805	0	0	0	0	0	0	0	0	0	0	0	0	0	0	0	0	0.00426215	0	0	0	0	0	0	0	0	0	0
rg_Anc_S_flour_S_Anc_none_-	1	rg	-	0	0	0	0	0	0	0	0	0	0	0	0	0	0	0	0	0	0	0	0	0	0	0	0	0	0	0	0	0	0	0	0	0	0	0	0	0	0	0	0	0	0	0	0	0	0
rg_Anc_S_flour_S_Anc_none_-	1	rg	-	0	0	0	0	0	0	0	0	0	0	0	0	0	0	0	0	0	0	0	0	0	0	0	0	0	0	0	0	0	0	0	0	0	0	0	0	0	0	0	0	0	0	0	0	0	0
rg_Anc_S_flour_S_Anc_none_-	2	rg	-	0	0	0	0	0	0	0	0	0	0	0	0	0	0	0	0	0	0	0	0	0	0	0	0	0	0	0	0	0	0	0	0	0	0	0	0	0	0	0	0	0	0	0	0	0	0
rg_Anc_S_flour_S_Anc_none_-	3	rg	-	0	0	0	0	0	0	0	0	0	0	0	0	0	0	0	0	0	0	0	0	0	0	0	0	0	0	0	0	0	0	0	0	0	0	0	0	0	0	0	0	0	0	0	0	0	0
rg_Anc_US_beetle_US_Anc_none_-	1	rg	-	0	0	0	0	0	0	0	0	0	0	0	0	0	0	0	0	0	0	0	0	0	0	0	0	0	0	0	0	0	0	0	0	0	0	0	0	0	0	0	0	0	0	0	0	0	0
rg_Anc_US_beetle_US_Anc_none_-	2	rg	-	0	0	0	0	0	0	0	0	0	0	0	0	0	0	0	0	0	0	0	0	0	0	0	0	0	0	0	0	0	0	0	0	0	0	0	0.00113241	0	0	0	0	0	0	0	0	0	0
rg_Anc_US_flour_US_Anc_none_-	1	rg	-	0	0	0	0	0	0	0	0	0	0	0	0	0	0	0	0	0	0	0	0	0	0	0	0	0	0	0	0	0	0	0	0	0	0	0	0	0	0	0	0	0	0	0	0	0	0
rg_Anc_US_flour_US_Anc_none_-	1	rg	-	0	0	0	0	0	0	0	0	0	0	0	0	0	0	0	0	0	0	0	0	0	0	0	0	0	0	0	0	0	0	0	0	0	0	0	0	0	0	0	0	0	0	0	0	0	0
rg_Anc_US_flour_US_Anc_none_-	2	rg	-	0	0	0	0	0	0	0	0	0	0	0	0	0	0	0	0	0	0	0	0	0	0	0	0	0	0	0	0	0	0	0	0	0	0	0	0	0	0	0	0	0	0	0	0	0	0
rg_Anc_US_flour_US_Anc_none_-	3	rg	-	0	0	0	0	0	0	0	0	0	0	0	0	0	0	0	0	0	0	0	0	0	0	0	0	0	0	0	0	0	0	0	0	0	0	0	0	0	0	0	0	0	0	0	0	0	0
wh_Anc_S_beetle_AB_Anc_amp_-	1	wh	-	0	0	0	0	0	0	0	0.00178704	0	0	0	0	0	0	0	0	0	0	0.00982874	0	0	0	0	0	0	0	0	0	0	0	0	0	0	0	0	0.00290395	0	0	0	0	0	0	0	0	0	0
wh_Anc_S_beetle_AB_Anc_amp_-	2	wh	-	0	0	0	0	0	0	0	0.00172908	0	0	0	0	0	0	0	0	0	0	0	0	0	0	0	0	0	0	0	0	0	0	0	0	0	0	0	0	0	0	0	0	0	0	0	0	0	0
wh_Anc_S_beetle_AB_Anc_amp_-	3	wh	-	0	0	0	0	0	0	0	0.00264607	0	0	0	0	0	0	0	0	0	0	0	0	0	0	0	0	0	0	0	0	0	0	0	0	0	0	0	0	0	0	0	0	0	0	0	0	0	0
wh_Anc_S_beetle_AB_Anc_Kan_-	1	wh	-	0	0	0	0	0	0	0	0	0	0	0	0	0	0	0	0	0	0	0	0	0	0	0	0	0	0	0	0	0	0	0	0	0	0	0	0	0	0	0	0	0	0	0	0	0	0
wh_Anc_S_beetle_AB_Anc_Kan_-	2	wh	-	0	0	0	0	0	0	0	0.00668204	0	0	0	0	0	0	0	0	0	0	0.00118717	0	0	0	0	0	0	0	0	0	0	0	0	0	0	0	0	0.00132284	0	0	0	0	0	0	0	0	0	0
wh_Anc_S_beetle_AB_Anc_Kan_-	3	wh	-	0	0	0	0	0	0	0	0.0020466	0	0	0	0	0	0	0	0	0	0	0	0	0	0	0	0	0	0	0	0	0	0	0	0	0	0	0	0	0	0	0	0	0	0	0	0	0	0
wh_Anc_S_beetle_AB_Anc_strep_-	1	wh	-	0	0	0	0	0	0	0	0.00322084	0	0	0	0	0	0	0	0	0	0	0.00287075	0	0	0	0	0	0	0	0	0	0	0	0	0	0	0	0	0.00108528	0	0	0	0	0	0	0	0	0	0
wh_Anc_S_beetle_AB_Anc_strep_-	2	wh	-	0	0	0	0	0	0	0	0	0	0	0	0	0	0	0	0	0	0	0	0	0	0	0	0	0	0	0	0	0	0	0	0	0	0	0	0	0	0	0	0	0	0	0	0	0	0
wh_Anc_S_beetle_AB_Anc_strep_-	3	wh	-	0	0	0	0	0	0	0	0.00901102	0	0	0	0	0	0	0	0	0	0	0.00498957	0	0	0	0	0	0	0	0	0	0	0	0	0	0	0	0	0	0	0	0	0	0	0	0	0	0	0
wh_Anc_S_beetle_S_Anc_none_-	1	wh	-	0	0	0	0	0	0	0	0.00483698	0	0	0	0	0	0	0	0	0	0	0	0	0	0	0	0	0	0	0	0	0	0	0	0	0	0	0	0.00138839	0	0	0	0	0	0	0	0	0	0.00111967
wh_Anc_S_beetle_S_Anc_none_-	2	wh	-	0	0	0	0	0	0	0	0.00127914	0	0	0	0	0	0	0	0	0	0	0	0	0	0	0	0	0	0	0	0	0	0	0	0	0	0	0	0.000773798	0	0	0	0	0	0	0	0	0	0
wh_Anc_S_beetle_S_Anc_none_-	3	wh	-	0	0	0	0	0	0	0	0	0	0	0	0	0	0	0	0	0	0	0	0	0	0	0	0	0	0	0	0	0	0	0	0	0	0	0	0	0	0	0	0	0	0	0	0	0	0
wh_Anc_S_beetle_S_Anc_none_-	2	wh	-	0	0	0	0	0	0	0	0.000378496	0	0	0	0	0	0	0	0.000280367	0	0	0	0	0	0	0	0	0	0	0	0	0	0	0	0	0	0	0	0	0	0	0	0	0	0	0	0	0	0
wh_Anc_S_beetle_S_Anc_none_-	2	wh	-	0	0	0	0	0	0	0	0	0	0	0	0	0	0	0	0	0	0	0	0	0	0	0	0	0	0	0.000933579	0	0	0	0	0	0	0	0	0.00589749	0	0	0	0	0	0	0	0	0	0
wh_Anc_S_beetle_S_Anc_none_-	4	wh	-	0	0	0	0	0	0	0	0	0	0	0	0	0	0	0	0	0	0	0	0	0	0	0	0	0	0	0	0	0	0	0	0	0	0	0	0	0	0	0	0	0	0	0	0	0	0
wh_Anc_S_flour_S_Anc_none_-	1	wh	-	0	0	0	0	0	0	0	0	0	0	0	0	0	0	0	0	0	0	0	0	0	0	0	0	0	0	0	0	0	0	0	0	0	0	0	0	0	0	0	0	0	0	0	0	0	0
wh_Anc_S_flour_S_Anc_none_-	1	wh	-	0	0	0	0	0	0	0	0	0	0	0	0	0	0	0	0	0	0	0	0	0	0	0	0	0	0	0	0	0	0	0	0	0	0	0	0	0	0	0	0	0	0	0	0	0	0
wh_Anc_S_flour_S_Anc_none_-	2	wh	-	0	0	0	0	0	0	0	0	0	0	0	0	0	0	0	0	0	0	0	0	0	0	0	0	0	0	0	0	0	0	0	0	0	0	0	0	0	0	0	0	0	0	0	0	0	0
wh_Anc_S_flour_S_Anc_none_-	3	wh	-	0	0	0	0	0	0	0	0	0	0	0	0	0	0	0	0	0	0	0	0	0	0	0	0	0	0	0	0	0	0	0	0	0	0	0	0	0	0	0	0	0	0	0	0	0	0
wh_Anc_US_beetle_US_Anc_none_-	1	wh	-	0	0	0	0	0	0	0	0.00309864	0	0	0	0	0	0	0	0.000541032	0	0	0	0	0	0	0	0	0	0	0	0	0	0	0	0	0	0	0	0.00568084	0	0	0	0	0	0	0	0.00100829	0	0
wh_Anc_US_beetle_US_Anc_none_-	2	wh	-	0	0	0	0	0	0	0	0	0	0	0	0	0	0	0	0	0	0	0	0	0	0	0	0	0	0	0	0	0	0	0	0	0	0	0	0.00545018	0	0	0	0	0	0	0	0	0	0
wh_Anc_US_beetle_US_Anc_none_-	3	wh	-	0	0	0	0	0	0	0	0	0	0	0	0	0	0	0	0	0	0	0	0	0	0	0	0	0	0	0	0	0	0	0	0	0	0	0	0	0	0	0	0	0	0	0	0	0	0
wh_Anc_US_beetle_US_Anc_none_-	1	wh	-	0	0	0	0	0	0	0	0.00205918	0	0	0	0	0	0	0	0	0	0	0	0	0	0	0	0	0	0	0.000519121	0	0	0	0	0	0	0	0	0.00308012	0	0	0	0	0	0	0	0	0	0
wh_Anc_US_beetle_US_Anc_none_-	3	wh	-	0	0	0	0	0	0	0	0	0	0	0	0	0	0	0	0	0	0	0	0	0	0	0	0	0	0	0	0	0	0	0	0	0	0	0	0	0	0	0	0	0	0	0	0	0	0
wh_Anc_US_beetle_US_Anc_none_-	5	wh	-	0	0	0	0	0	0	0	0	0	0	0	0	0	0	0	0	0	0	0	0	0	0	0	0	0	0	0	0	0	0	0	0	0	0	0	0.00676846	0	0	0	0	0	0	0	0	0	0
wh_Anc_US_beetle_US-stock_Anc_none_-	1	wh	-	0	0	0	0	0	0	0	0	0	0	0	0	0	0	0	0	0	0	0	0	0	0	0	0	0	0	0	0	0	0	0	0	0	0	0	0	0	0	0	0	0	0	0	0	0	0
wh_Anc_US_beetle_US-stock_Anc_none_-	2	wh	-	0	0	0	0	0	0	0	0	0	0	0	0	0	0	0	0	0	0	0	0	0	0	0	0	0	0	0	0	0	0	0	0	0	0	0	0	0	0	0	0	0	0	0	0	0	0
wh_Anc_US_beetle_US-stock_Anc_none_-	3	wh	-	0	0	0	0	0	0	0	0	0	0	0	0	0	0	0	0	0	0	0	0	0	0	0	0	0	0	0	0	0	0	0	0	0	0	0	0	0	0	0	0	0	0	0	0	0	0
wh_Anc_US_flour_US_Anc_none_-	1	wh	-	0	0	0	0	0	0	0	0	0	0	0	0	0	0	0	0	0	0	0	0	0	0	0	0	0	0	0	0	0	0	0	0	0	0	0	0	0	0	0	0	0	0	0	0	0	0
wh_Anc_US_flour_US_Anc_none_-	1	wh	-	0	0	0	0	0	0	0	0	0	0	0	0	0	0	0	0	0	0	0	0	0	0	0	0	0	0	0	0	0	0	0	0	0	0	0	0	0	0	0	0	0	0	0	0	0	0
wh_Anc_US_flour_US_Anc_none_-	2	wh	-	0	0	0	0	0	0	0	0	0	0	0	0	0	0	0	0	0	0	0	0	0	0	0	0	0	0	0	0	0	0	0	0	0	0	0	0	0	0	0	0	0	0	0	0	0	0
wh_Anc_US_flour_US_Anc_none_-	3	wh	-	0	0	0	0	0	0	0	0	0	0	0	0	0	0	0	0	0	0	0	0	0	0	0	0	0	0	0	0	0	0	0	0	0	0	0	0	0	0	0	0	0	0	0	0	0	0
wh_Anc_US_larva_US_Anc_none_-	1	wh	-	0	0	0	0	0	0	0	0	0	0	0	0	0	0	0	0	0	0	0	0	0	0	0	0	0	0	0	0	0	0	0	0	0	0	0	0	0	0	0	0	0	0	0	0	0	0
wh_Anc_US_larva_US_Anc_none_-	2	wh	-	0	0	0	0	0	0	0	0	0	0	0	0	0	0	0	0	0	0	0	0	0	0	0	0	0	0	0	0	0	0	0	0	0	0	0	0	0	0	0	0	0	0	0	0	0	0
wh_Anc_US_larva_US_Anc_none_-	3	wh	-	0	0	0	0	0	0	0	0	0	0	0	0	0	0	0	0	0	0	0	0	0	0	0	0	0	0	0	0	0	0	0	0	0	0	0	0	0	0	0	0	0	0	0	0	0	0
wh_Anc_US_pupa_US_Anc_none_-	1	wh	-	0	0	0	0	0	0	0	0	0	0	0	0	0	0	0	0	0	0	0	0	0	0	0	0	0	0	0	0	0	0	0	0	0	0	0	0	0	0	0	0	0	0	0	0	0	0
wh_Anc_US_pupa_US_Anc_none_-	2	wh	-	0	0	0	0	0	0	0	0	0	0	0	0	0	0	0	0	0	0	0	0	0	0	0	0	0	0	0	0	0	0	0	0	0	0	0	0	0	0	0	0	0	0	0	0	0	0
wh_Anc_US_pupa_US_Anc_none_-	3	wh	-	0	0	0	0	0	0	0	0.000441371	0	0	0	0	0	0	0	0	0	0	0	0	0	0	0	0	0	0	0	0	0	0	0	0	0	0	0	0.000662057	0	0.00263351	0	0	0	0	0	0.00113285	0	0
wh_Anc_US_beetle-male_US_Anc_none_-	2	wh	-	0	0	0	0	0	0	0	0	0	0	0	0	0	0	0	0	0	0	0	0	0	0	0	0	0	0	0	0	0	0	0	0	0	0	0	0.000517032	0	0	0	0	0	0	0	0.00204824	0	0
wh_Anc_US_beetle-male_US_Anc_none_-	3	wh	-	0	0	0	0.000163644	0	0	0	0.000180246	7.83e-05	0	0	0	0	9.96e-05	0	7.11e-05	9.01e-05	0	0	0	0	0	6.4e-05	0	0	0	0	0	0	0	0	0	0	0	0	0.000249023	0	0	0.000213449	0	0	0	0	0.00145857	0	0
wh_Anc_US_beetle-male_US_Anc_none_-	5	wh	-	0	0	0	0	0	0	0	0	0	0	0	0	0	0.000650694	0	0	0	0	0	0	0	0	0	0	0	0	0	0	0	0	0	0	0	0	0	0.000929562	0	0	0	0	0	0	0	0.000929562	0	0
wh_Anc_US_beetle-male_US_Anc_none_-	9	wh	-	0	0	0	0	0	0	0	0.00192767	0	0	0	0	0	0	0	0	0	0	0	0	0	0	0	0	0	0	0	0	0	0	0	0	0	0	0	0.000660914	0	0	0	0	0	0	0	0.000881219	0	0
wh_Anc_US_flour_US-stock_Anc_none_-	1	wh	-	0	0	0	0	0	0	0	0	0	0	0	0	0	0	0	0	0	0	0	0	0	0	0	0	0	0	0	0	0	0	0	0	0	0	0	0	0	0	0	0	0	0	0	0.00102362	0	0
wh_Anc_US_flour_US-stock_Anc_none_-	3	wh	-	0	0	0	0	0	0	0	0	0	0	0	0	0	0	0	0	0	0	0	0	0	0	0	0	0	0	0	0	0	0	0	0	0	0	0	0.00104674	0	0	0	0	0	0	0	0.000477859	0	0
[truncated: 2,779 more columns]

## Sheet: Fig 5C-dosage
treat	no_eggs	antibiotic	res
0.01% w/w	0	amp	wh
0.01% w/w	0	amp	wh
0.01% w/w	0	amp	wh
0.01% w/w	0	amp	wh
0.01% w/w	0	amp	wh
0.01% w/w	0	amp	wh
0.01% w/w	0	amp	wh
0.01% w/w	0	amp	wh
0.01% w/w	0	amp	wh
0.01% w/w	2	amp	wh
0.01% w/w	3	amp	wh
0.01% w/w	5	amp	wh
0.01% w/w	6	amp	wh
0.01% w/w	6	amp	wh
0.01% w/w	6	amp	wh
0.01% w/w	8	amp	wh
0.01% w/w	8	amp	wh
0.01% w/w	8	amp	wh
0.01% w/w	9	amp	wh
0.01% w/w	11	amp	wh
0.01% w/w	11	amp	wh
0.01% w/w	12	amp	wh
0.01% w/w	14	amp	wh
0.01% w/w	24	amp	wh
0.01% w/w	24	amp	wh
0.005% w/w % w/w	0	amp	wh
0.005% w/w % w/w	0	amp	wh
0.005% w/w % w/w	0	amp	wh
0.005% w/w % w/w	2	amp	wh
0.005% w/w % w/w	2	amp	wh
0.005% w/w % w/w	3	amp	wh
0.005% w/w % w/w	5	amp	wh
0.005% w/w % w/w	5	amp	wh
0.005% w/w % w/w	5	amp	wh
0.005% w/w % w/w	5	amp	wh
0.005% w/w % w/w	5	amp	wh
0.005% w/w % w/w	5	amp	wh
0.005% w/w % w/w	5	amp	wh
0.005% w/w % w/w	5	amp	wh
0.005% w/w % w/w	5	amp	wh
0.005% w/w % w/w	6	amp	wh
0.005% w/w % w/w	6	amp	wh
0.005% w/w % w/w	6	amp	wh
0.005% w/w % w/w	6	amp	wh
0.005% w/w % w/w	8	amp	wh
0.005% w/w % w/w	8	amp	wh
0.005% w/w % w/w	9	amp	wh
0.005% w/w % w/w	12	amp	wh
0.005% w/w % w/w	18	amp	wh
0.005% w/w % w/w	23	amp	wh
0.05% w/w	0	amp	wh
0.05% w/w	0	amp	wh
0.05% w/w	0	amp	wh
0.05% w/w	0	amp	wh
0.05% w/w	0	amp	wh
0.05% w/w	0	amp	wh
0.05% w/w	0	amp	wh
0.05% w/w	0	amp	wh
0.05% w/w	2	amp	wh
0.05% w/w	2	amp	wh
0.05% w/w	5	amp	wh
0.05% w/w	5	amp	wh
0.05% w/w	6	amp	wh
0.05% w/w	6	amp	wh
0.05% w/w	6	amp	wh
0.05% w/w	8	amp	wh
0.05% w/w	8	amp	wh
0.05% w/w	9	amp	wh
0.05% w/w	9	amp	wh
0.05% w/w	11	amp	wh
0.05% w/w	11	amp	wh
0.05% w/w	12	amp	wh
0.05% w/w	12	amp	wh
0.05% w/w	14	amp	wh
0.05% w/w	21	amp	wh
+UV	0	none	wh
+UV	0	none	wh
+UV	0	none	wh
+UV	0	none	wh
+UV	0	none	wh
+UV	5	none	wh
+UV	5	none	wh
+UV	6	none	wh
+UV	6	none	wh
+UV	6	none	wh
+UV	9	none	wh
+UV	9	none	wh
+UV	9	none	wh
+UV	11	none	wh
+UV	11	none	wh
+UV	12	none	wh
+UV	14	none	wh
+UV	15	none	wh
+UV	17	none	wh
+UV	18	none	wh
+UV	18	none	wh
+UV	18	none	wh
+UV	20	none	wh
+UV	23	none	wh
+UV	24	none	wh
control	20	none	wh
control	25	none	wh
control	15	none	wh
control	28	none	wh
control	20	none	wh
control	15	none	wh
control	25	none	wh
control	0	none	wh
control	0	none	wh
control	2	none	wh
control	3	none	wh
control	6	none	wh
control	9	none	wh
control	9	none	wh
control	11	none	wh
control	11	none	wh
control	12	none	wh
control	14	none	wh
control	17	none	wh
control	17	none	wh
control	18	none	wh
control	20	none	wh
control	21	none	wh
control	23	none	wh
control	33	none	wh

## Sheet: Fig 5A-24h
comb	res	media	eggs	time	block
coS	co	+UV	0	24h	I
coS	co	+UV	0	24h	I
coS	co	+UV	0	24h	I
coS	co	+UV	2	24h	I
coS	co	+UV	8	24h	I
coS	co	+UV	4	24h	I
coS	co	+UV	0	24h	I
coS	co	+UV	0	24h	I
coS	co	+UV	0	24h	I
coS	co	+UV	0	24h	I
coS	co	+UV	0	24h	I
coS	co	+UV	5	24h	I
coS	co	+UV	2	24h	I
coS	co	+UV	3	24h	I
coUS	co	control	3	24h	I
coUS	co	control	3	24h	I
coUS	co	control	1	24h	I
coUS	co	control	0	24h	I
coUS	co	control	0	24h	I
coUS	co	control	4	24h	I
coUS	co	control	0	24h	I
coUS	co	control	0	24h	I
coUS	co	control	0	24h	I
coUS	co	control	5	24h	I
coUS	co	control	0	24h	I
coUS	co	control	0	24h	I
coUS	co	control	0	24h	I
coUS	co	control	0	24h	I
coUS	co	control	3	24h	I
rgS	rg	+UV	10	24h	I
rgS	rg	+UV	18	24h	I
rgS	rg	+UV	15	24h	I
rgS	rg	+UV	12	24h	I
rgS	rg	+UV	18	24h	I
rgS	rg	+UV	7	24h	I
rgS	rg	+UV	9	24h	I
rgS	rg	+UV	10	24h	I
rgS	rg	+UV	12	24h	I
rgS	rg	+UV	2	24h	I
rgS	rg	+UV	5	24h	I
rgS	rg	+UV	8	24h	I
rgS	rg	+UV	5	24h	I
rgS	rg	+UV	0	24h	I
rgS	rg	+UV	0	24h	I
rgUS	rg	control	0	24h	I
rgUS	rg	control	1	24h	I
rgUS	rg	control	14	24h	I
rgUS	rg	control	13	24h	I
rgUS	rg	control	15	24h	I
rgUS	rg	control	14	24h	I
rgUS	rg	control	2	24h	I
rgUS	rg	control	5	24h	I
rgUS	rg	control	9	24h	I
rgUS	rg	control	6	24h	I
rgUS	rg	control	12	24h	I
rgUS	rg	control	10	24h	I
rgUS	rg	control	9	24h	I
rgUS	rg	control	7	24h	I
rgUS	rg	control	8	24h	I
whS	wh	+UV	1	24h	I
whS	wh	+UV	3	24h	I
whS	wh	+UV	8	24h	I
whS	wh	+UV	4	24h	I
whS	wh	+UV	4	24h	I
whS	wh	+UV	6	24h	I
whS	wh	+UV	12	24h	I
whS	wh	+UV	0	24h	I
whS	wh	+UV	0	24h	I
whS	wh	+UV	0	24h	I
whS	wh	+UV	2	24h	I
whS	wh	+UV	8	24h	I
whS	wh	+UV	5	24h	I
whS	wh	+UV	10	24h	I
whUS	wh	control	10	24h	I
whUS	wh	control	9	24h	I
whUS	wh	control	7	24h	I
whUS	wh	control	13	24h	I
whUS	wh	control	14	24h	I
whUS	wh	control	12	24h	I
whUS	wh	control	15	24h	I
whUS	wh	control	18	24h	I
whUS	wh	control	17	24h	I
whUS	wh	control	14	24h	I
whUS	wh	control	12	24h	I
whUS	wh	control	18	24h	I
whUS	wh	control	12	24h	I
whUS	wh	control	10	24h	I
whUS	wh	control	5	24h	I
whS	wh	+UV	0	24h	I
whUS	wh	control	15		II
whUS	wh	control	8		II
whUS	wh	control	19		II
whUS	wh	control	10		II
whUS	wh	control	12		II
whUS	wh	control	14		II
whUS	wh	control	16		II
whUS	wh	control	10		II
whUS	wh	control	18		II
whUS	wh	control	17		II
whUS	wh	control	5		II
whS	wh	+UV	12		II
whS	wh	+UV	0		II
whS	wh	+UV	0		II
whS	wh	+UV	16		II
whS	wh	+UV	7		II
whS	wh	+UV	11		II
whS	wh	+UV	8		II
whS	wh	+UV	6		II
whS	wh	+UV	13		II
whS	wh	+UV	2		II
whS	wh	+UV	2		II
whS	wh	+UV	15		II
whS	wh	+UV	8		II
whS	wh	+UV	0		II
whS	wh	+UV	0		II
whS	wh	+UV	3		II
jwS	jw	+UV	10		II
jwS	jw	+UV	3		II
jwS	jw	+UV	4		II
jwS	jw	+UV	11		II
jwS	jw	+UV	10		II
jwS	jw	+UV	3		II
jwS	jw	+UV	10		II
jwS	jw	+UV	6		II
jwS	jw	+UV	5		II
jwS	jw	+UV	12		II
jwS	jw	+UV	4		II
jwS	jw	+UV	6		II
jwS	jw	+UV	5		II
jwS	jw	+UV	3		II
jwS	jw	+UV	6		II
jwS	jw	+UV	4		II
jwUS	jw	control	6		II
jwUS	jw	control	6		II
jwUS	jw	control	5		II
jwUS	jw	control	6		II
jwUS	jw	control	7		II
jwUS	jw	control	6		II
jwUS	jw	control	6		II
jwUS	jw	control	9		II
jwUS	jw	control	3		II
jwUS	jw	control	1		II
jwUS	jw	control	5		II
jwUS	jw	control	8		II
jwUS	jw	control	8		II
jwUS	jw	control	4		II
jwUS	jw	control	12		II

## Sheet: Fig 5A-96h
comb	res	media	eggs	time
coS	co	+UV	0	96
coS	co	+UV	0	96
coS	co	+UV	0	96
coS	co	+UV	6	96
coS	co	+UV	14	96
coS	co	+UV	12	96
coS	co	+UV	0	96
coS	co	+UV	0	96
coS	co	+UV	3	96
coS	co	+UV	5	96
coS	co	+UV	5	96
coS	co	+UV	15	96
coS	co	+UV	8	96
coS	co	+UV	9	96
coUS	co	control	9	96
coUS	co	control	5	96
coUS	co	control	3	96
coUS	co	control	0	96
coUS	co	control	0	96
coUS	co	control	10	96
coUS	co	control	0	96
coUS	co	control	0	96
coUS	co	control	0	96
coUS	co	control	12	96
coUS	co	control	0	96
coUS	co	control	0	96
coUS	co	control	0	96
coUS	co	control	5	96
coUS	co	control	10	96
rgS	rg	+UV	30	96
rgS	rg	+UV	24	96
rgS	rg	+UV	25	96
rgS	rg	+UV	36	96
rgS	rg	+UV	25	96
rgS	rg	+UV	21	96
rgS	rg	+UV	27	96
rgS	rg	+UV	15	96
rgS	rg	+UV	10	96
rgS	rg	+UV	6	96
rgS	rg	+UV	15	96
rgS	rg	+UV	24	96
rgS	rg	+UV	15	96
rgS	rg	+UV	0	96
rgS	rg	+UV	0	96
rgUS	rg	control	12	96
rgUS	rg	control	3	96
rgUS	rg	control	22	96
rgUS	rg	control	39	96
rgUS	rg	control	25	96
rgUS	rg	control	32	96
rgUS	rg	control	16	96
rgUS	rg	control	15	96
rgUS	rg	control	17	96
rgUS	rg	control	18	96
rgUS	rg	control	36	96
rgUS	rg	control	30	96
rgUS	rg	control	27	96
rgUS	rg	control	21	96
rgUS	rg	control	24	96
whS	wh	+UV	3	96
whS	wh	+UV	9	96
whS	wh	+UV	24	96
whS	wh	+UV	12	96
whS	wh	+UV	12	96
whS	wh	+UV	18	96
whS	wh	+UV	36	96
whS	wh	+UV	0	96
whS	wh	+UV	0	96
whS	wh	+UV	0	96
whS	wh	+UV	6	96
whS	wh	+UV	24	96
whS	wh	+UV	15	96
whS	wh	+UV	30	96
whUS	wh	control	30	96
whUS	wh	control	27	96
whUS	wh	control	21	96
whUS	wh	control	39	96
whUS	wh	control	42	96
whUS	wh	control	36	96
whUS	wh	control	45	96
whUS	wh	control	54	96
whUS	wh	control	51	96
whUS	wh	control	42	96
whUS	wh	control	36	96
whUS	wh	control	34	96
whUS	wh	control	36	96
whUS	wh	control	30	96
whUS	wh	control	15	96
whS	wh	+UV	0	96
jwUS	jw	control	36	96
jwUS	jw	control	18	96
jwUS	jw	control	18	96
jwUS	jw	control	15	96
jwUS	jw	control	19.5	96
jwUS	jw	control	15	96
jwUS	jw	control	18	96
jwUS	jw	control	19.5	96
jwUS	jw	control	13.5	96
jwUS	jw	control	28.5	96
jwUS	jw	control	0	96
jwUS	jw	control	19.5	96
jwUS	jw	control	21	96
jwUS	jw	control	21	96
jwUS	jw	control	18	96
jwUS	jw	control	24	96
jwUS	jw	control	19.5	96
jwUS	jw	control	22.5	96
jwUS	jw	control	24	96
jwUS	jw	control	25.5	96
jwUS	jw	control	3	96
jwUS	jw	control	22.5	96
jwUS	jw	control	24	96
jwUS	jw	control	15	96
jwS	jw	+UV	0	96
jwS	jw	+UV	25.5	96
jwS	jw	+UV	13.5	96
jwS	jw	+UV	15	96
jwS	jw	+UV	15	96
jwS	jw	+UV	27	96
jwS	jw	+UV	1.5	96
jwS	jw	+UV	18	96
jwS	jw	+UV	22.5	96
jwS	jw	+UV	24	96
jwS	jw	+UV	27	96
jwS	jw	+UV	15	96
jwS	jw	+UV	16.5	96
jwS	jw	+UV	18	96
jwS	jw	+UV	18	96
jwS	jw	+UV	15	96
jwS	jw	+UV	16.5	96
jwS	jw	+UV	16.5	96
jwS	jw	+UV	34.5	96
jwS	jw	+UV	3	96
jwS	jw	+UV	12	96
jwS	jw	+UV	24	96
jwS	jw	+UV	0	96
jwS	jw	+UV	15	96

## Sheet: Fig 5A-48h
comb	eggs
wh_control	18
wh_control	21
wh_control	22
wh_control	20
wh_control	22
wh_control	5
wh_control	18
wh_control	18
wh_control	24
wh_control	10
wh_control	18
wh_control	22
wh_control	28
wh_control	19
wh_control	15
wh_control	26
wh_control	2
wh_control	1
wh_control	14
wh_control	27
wh_control	25
wh_control	40
wh_control	6
wh_control	27
wh_+UV	0
wh_+UV	10
wh_+UV	18
wh_+UV	15
wh_+UV	12
wh_+UV	20
wh_+UV	12
wh_+UV	20
wh_+UV	21
wh_+UV	8
wh_+UV	0
wh_+UV	26
wh_+UV	17
wh_+UV	5
wh_+UV	0
wh_+UV	0
wh_+UV	0
wh_+UV	12
wh_+UV	9
wh_+UV	4
wh_+UV	12
wh_+UV	12
wh_+UV	4
wh_+UV	9
wh_+UV	0
wh_+UV	7
co_control	20
co_control	10
co_control	3
co_control	5
co_control	7
co_control	9
co_control	1
co_control	5
co_control	5
co_control	5
co_control	5
co_control	8
co_control	6
co_control	9
co_control	9
co_control	9
co_control	6
co_control	2
co_control	12
co_control	16
co_control	8
co_control	9
co_control	0
co_control	0
co_control	2
co_control	4
co_+UV	10
co_+UV	7
co_+UV	7
co_+UV	8
co_+UV	16
co_+UV	7
co_+UV	0
co_+UV	7
co_+UV	6
co_+UV	6
co_+UV	0
co_+UV	4
co_+UV	17
co_+UV	12
co_+UV	12
co_+UV	10
co_+UV	16
co_+UV	9
co_+UV	8
co_+UV	5
co_+UV	4
co_+UV	0
co_+UV	6
co_+UV	7
co_+UV	13
co_+UV	9
fm_control	16
fm_control	20
fm_control	23
fm_control	29
fm_control	2
fm_control	5
fm_control	16
fm_control	12
fm_control	17
fm_control	7
fm_control	19
fm_control	10
fm_control	24
fm_control	28
fm_control	1
fm_control	1
fm_control	0
fm_control	29
fm_control	19
fm_control	15
fm_control	14
fm_control	18
fm_control	19
fm_control	16
fm_control	18
fm_control	16
fm_+UV	20
fm_+UV	20
fm_+UV	19
fm_+UV	18
fm_+UV	23
fm_+UV	24
fm_+UV	0
fm_+UV	14
fm_+UV	29
fm_+UV	3
fm_+UV	12
fm_+UV	7
fm_+UV	6
fm_+UV	21
fm_+UV	15
fm_+UV	18
fm_+UV	12
fm_+UV	15
fm_+UV	19
fm_+UV	10
fm_+UV	12
fm_+UV	0
fm_+UV	0
fm_+UV	16
fm_+UV	12
fm_+UV	22
so_control	24
so_control	12
so_control	12
so_control	10
so_control	13
so_control	10
so_control	12
so_control	13
so_control	9
so_control	19
so_control	0
so_control	13
so_control	14
so_control	14
so_control	12
so_control	16
so_control	13
so_control	15
so_control	16
so_control	17
so_control	0
so_control	2
so_control	15
so_control	12
so_control	16
so_control	10
so_+UV	0
so_+UV	17
so_+UV	9
so_+UV	10
so_+UV	0
so_+UV	10
so_+UV	18
so_+UV	1
so_+UV	12
so_+UV	15
so_+UV	16
so_+UV	18
so_+UV	10
so_+UV	11
so_+UV	9
so_+UV	12
so_+UV	12
so_+UV	10
so_+UV	11
so_+UV	11
so_+UV	23
so_+UV	2
so_+UV	8
so_+UV	16
so_+UV	0
so_+UV	10

## Sheet: Fig 5B
comb	init_eggs	total_surv	block	avg_surv
co_+UV	96	35	I	35
co_+UV	96	35	II
co_control	96	30	I	31.5
co_control	96	33	II
so_+UV	96	72	I	71.5
so_+UV	96	71	II
so_control	96	70	I	69
so_control	96	68	II
fm_+UV	96	59	I	61
fm_+UV	96	63	II
fm_control	96	60	I	61
fm_control	96	62	II
wh_+UV	96	72	I	72
wh_+UV	96	72	II
wh_control	96	90	I	88
wh_control	96	86	II

## Sheet: Fig 8B
id	days	censor	res	treat
1	78	1	wh	+UV
2	78	1	wh	+UV
3	78	1	wh	+UV
4	78	1	wh	+UV
5	78	1	wh	+UV
6	78	1	wh	+UV
7	78	1	wh	+UV
8	78	1	wh	+UV
9	78	1	wh	+UV
10	78	1	wh	+UV
11	78	1	wh	+UV
12	78	1	wh	+UV
13	78	1	wh	+UV
14	78	1	wh	+UV
15	78	1	wh	+UV
16	78	1	wh	+UV
17	78	1	wh	+UV
18	78	1	wh	+UV
19	78	1	wh	+UV
20	78	1	wh	+UV
21	78	1	wh	+UV
22	78	1	wh	+UV
23	78	1	wh	+UV
24	78	1	wh	+UV
25	78	1	wh	+UV
26	78	1	wh	+UV
27	78	1	wh	+UV
28	78	1	wh	+UV
29	78	1	wh	+UV
30	78	1	wh	+UV
31	78	1	wh	+UV
32	78	1	wh	+UV
33	78	1	wh	+UV
34	78	1	wh	+UV
35	78	1	wh	+UV
36	78	1	wh	+UV
37	78	1	wh	+UV
38	78	1	wh	+UV
39	78	1	wh	+UV
40	78	1	wh	+UV
41	78	1	wh	+UV
42	78	1	wh	+UV
57	78	1	wh	+UV
58	78	1	wh	+UV
59	78	1	wh	+UV
60	78	1	wh	+UV
61	78	1	wh	+UV
62	78	1	wh	+UV
63	78	1	wh	+UV
64	78	1	wh	+UV
78	78	1	wh	+UV
66	78	1	wh	+UV
67	78	1	wh	+UV
68	78	1	wh	+UV
69	78	1	wh	+UV
70	78	1	wh	+UV
71	78	1	wh	+UV
72	78	1	wh	+UV
73	78	1	wh	+UV
74	78	1	wh	+UV
75	78	1	wh	+UV
76	78	1	wh	+UV
77	78	1	wh	+UV
78	78	1	wh	+UV
81	78	1	wh	+UV
82	78	1	wh	+UV
84	78	1	wh	+UV
85	78	1	wh	+UV
86	78	1	wh	+UV
87	78	1	wh	+UV
88	78	1	wh	+UV
89	78	1	wh	+UV
90	78	1	wh	+UV
91	78	1	wh	+UV
92	78	1	wh	+UV
93	78	1	wh	+UV
94	78	1	wh	+UV
95	78	1	wh	+UV
43	32	0	wh	+UV
44	21	0	wh	+UV
45	34	0	wh	+UV
46	40	0	wh	+UV
47	45	0	wh	+UV
48	45	0	wh	+UV
49	45	0	wh	+UV
50	48	0	wh	+UV
51	50	0	wh	+UV
52	54	0	wh	+UV
53	58	0	wh	+UV
54	54	0	wh	+UV
55	60	0	wh	+UV
56	64	0	wh	+UV
79	50	0	wh	+UV
80	56	0	wh	+UV
83	60	0	wh	+UV
96	58	0	wh	+UV
97	50	0	wh	+UV
98	45	0	wh	+UV
99	32	0	wh	+UV
100	21	0	wh	+UV
101	34	0	wh	+UV
102	40	0	wh	+UV
103	45	0	wh	+UV
104	45	0	wh	+UV
105	45	0	wh	+UV
106	48	0	wh	+UV
107	50	0	wh	+UV
108	54	0	wh	+UV
109	58	0	wh	+UV
240	36	0	wh	control
111	78	1	wh	control
112	78	1	wh	control
114	78	1	wh	control
115	78	1	wh	control
116	78	1	wh	control
117	78	1	wh	control
118	78	1	wh	control
119	78	1	wh	control
120	78	1	wh	control
121	78	1	wh	control
122	78	1	wh	control
123	78	1	wh	control
124	78	1	wh	control
125	78	1	wh	control
126	78	1	wh	control
127	78	1	wh	control
128	78	1	wh	control
129	78	1	wh	control
130	78	1	wh	control
131	78	1	wh	control
132	78	1	wh	control
133	78	1	wh	control
134	78	1	wh	control
135	78	1	wh	control
136	78	1	wh	control
137	78	1	wh	control
138	78	1	wh	control
139	78	1	wh	control
140	78	1	wh	control
141	78	1	wh	control
142	78	1	wh	control
143	78	1	wh	control
144	78	1	wh	control
145	78	1	wh	control
146	78	1	wh	control
147	78	1	wh	control
148	78	1	wh	control
149	78	1	wh	control
150	78	1	wh	control
151	78	1	wh	control
152	78	1	wh	control
153	78	1	wh	control
154	78	1	wh	control
155	78	1	wh	control
156	78	1	wh	control
157	78	1	wh	control
158	78	1	wh	control
159	78	1	wh	control
160	78	1	wh	control
161	78	1	wh	control
162	78	1	wh	control
163	78	1	wh	control
164	78	1	wh	control
165	78	1	wh	control
167	78	1	wh	control
168	78	1	wh	control
169	78	1	wh	control
170	78	1	wh	control
171	78	1	wh	control
172	78	1	wh	control
173	78	1	wh	control
174	78	1	wh	control
175	78	1	wh	control
176	78	1	wh	control
177	78	1	wh	control
178	78	1	wh	control
179	78	1	wh	control
180	78	1	wh	control
181	78	1	wh	control
182	78	1	wh	control
183	78	1	wh	control
184	78	1	wh	control
185	78	1	wh	control
186	78	1	wh	control
187	78	1	wh	control
188	78	1	wh	control
189	78	1	wh	control
190	78	1	wh	control
191	78	1	wh	control
192	78	1	wh	control
193	78	1	wh	control
194	78	1	wh	control
195	78	1	wh	control
196	78	1	wh	control
197	78	1	wh	control
198	78	1	wh	control
199	78	1	wh	control
200	78	1	wh	control
201	78	1	wh	control
202	78	1	wh	control
203	78	1	wh	control
204	78	1	wh	control
205	78	1	wh	control
206	78	1	wh	control
207	78	1	wh	control
208	78	1	wh	control
209	78	1	wh	control
210	78	1	wh	control
211	78	1	wh	control
212	78	1	wh	control
213	78	1	wh	control
214	78	1	wh	control
215	78	1	wh	control
216	78	1	wh	control
217	78	1	wh	control
218	78	1	wh	control
219	78	1	wh	control
220	78	1	wh	control
221	78	1	wh	control
222	78	1	wh	control
223	78	1	wh	control
224	78	1	wh	control
225	78	1	wh	control
226	78	1	wh	control
227	78	1	wh	control
228	78	1	wh	control
229	78	1	wh	control
230	78	1	wh	control
231	78	1	wh	control
232	78	1	wh	control
233	78	1	wh	control
234	78	1	wh	control
235	78	1	wh	control
236	78	1	wh	control
237	78	1	wh	control
238	78	1	wh	control
239	78	1	wh	control
241	78	1	wh	control
242	78	1	wh	control
243	78	1	wh	control
244	78	1	wh	control
245	78	1	wh	control
246	78	1	wh	control
247	78	1	wh	control
248	78	1	wh	control
252	78	1	wh	control
253	78	1	wh	control
254	78	1	wh	control
255	78	1	wh	control
256	78	1	wh	control
257	78	1	wh	control
258	78	1	wh	control
259	78	1	wh	control
260	78	1	wh	control
261	78	1	wh	control
262	78	1	wh	control
263	78	1	wh	control
264	78	1	wh	control
278	78	1	wh	control
266	78	1	wh	control
267	78	1	wh	control
268	78	1	wh	control
269	78	1	wh	control
270	78	1	wh	control
271	78	1	wh	control
272	78	1	wh	control
273	78	1	wh	control
274	78	1	wh	control
275	78	1	wh	control
276	78	1	wh	control
277	78	1	wh	control
278	78	1	wh	control
279	78	1	wh	control
280	78	1	wh	control
281	78	1	wh	control
282	78	1	wh	control
283	78	1	wh	control
284	78	1	wh	control
285	78	1	wh	control
286	78	1	wh	control
287	78	1	wh	control
288	78	1	wh	control
289	78	1	wh	control
290	78	1	wh	control
291	78	1	wh	control
292	78	1	wh	control
293	78	1	wh	control
294	78	1	wh	control
295	78	1	wh	control
296	78	1	wh	control
297	78	1	wh	control
298	78	1	wh	control
299	78	1	wh	control
300	78	1	wh	control
301	78	1	wh	control
302	78	1	wh	control
303	78	1	wh	control
304	78	1	wh	control
305	78	1	wh	control
306	78	1	wh	control
307	78	1	wh	control
308	78	1	wh	control
309	78	1	wh	control
311	78	1	wh	control
312	78	1	wh	control
315	78	1	wh	control
316	78	1	wh	control
317	78	1	wh	control
318	78	1	wh	control
110	60	0	wh	control
113	60	0	wh	control
166	35	0	wh	control
249	44	0	wh	control
250	56	0	wh	control
251	60	0	wh	control
310	35	0	wh	control
313	50	0	wh	control
314	62	0	wh	control

## Sheet: Fig 5C
type	res	eggs
control	wh	8
control	wh	8
control	wh	15
control	wh	15
control	wh	18
control	wh	27
control	wh	21
control	wh	20
control	wh	18
control	wh	17
control	wh	25
control	wh	5
control	wh	3
control	wh	8
control	wh	20
control	wh	21
control	wh	18
control	wh	0
control	wh	25
control	wh	19
tetracyline	wh	6
tetracyline	wh	0
tetracyline	wh	12
tetracyline	wh	18
tetracyline	wh	9
tetracyline	wh	13
tetracyline	wh	6
tetracyline	wh	0
tetracyline	wh	3
tetracyline	wh	8
tetracyline	wh	14
tetracyline	wh	13
tetracyline	wh	18
tetracyline	wh	0
tetracyline	wh	0
tetracyline	wh	15
tetracyline	wh	10
tetracyline	wh	0
tetracyline	wh	9
tetracyline	wh	7
streptomycin	wh	8
streptomycin	wh	2
streptomycin	wh	8
streptomycin	wh	6
streptomycin	wh	14
streptomycin	wh	8
streptomycin	wh	5
streptomycin	wh	10
streptomycin	wh	16
streptomycin	wh	16
streptomycin	wh	5
streptomycin	wh	20
streptomycin	wh	12
streptomycin	wh	6
streptomycin	wh	0
streptomycin	wh	7
streptomycin	wh	18
streptomycin	wh	7
streptomycin	wh	16
streptomycin	wh	0
streptomycin	wh	0
streptomycin	wh	0
ampicillin	wh	6
ampicillin	wh	11
ampicillin	wh	0
ampicillin	wh	8
ampicillin	wh	8
ampicillin	wh	8
ampicillin	wh	18
ampicillin	wh	7
ampicillin	wh	4
ampicillin	wh	8
ampicillin	wh	12
ampicillin	wh	19
ampicillin	wh	11
ampicillin	wh	1
ampicillin	wh	11
ampicillin	wh	12
ampicillin	wh	5
ampicillin	wh	12
ampicillin	wh	10
ampicillin	wh	19

## Sheet: Fig 5C-sorghum
res	type	eggs
so	ampicillin	4
so	ampicillin	13
so	ampicillin	14
so	ampicillin	8
so	ampicillin	8
so	ampicillin	14
so	ampicillin	6
so	ampicillin	5
so	ampicillin	9
so	ampicillin	10
so	ampicillin	4
so	ampicillin	15
so	ampicillin	0
so	ampicillin	7
so	ampicillin	7
so	ampicillin	11
so	ampicillin	0
so	ampicillin	12
so	ampicillin	11
so	ampicillin	7
so	control	15
so	control	12
so	control	10
so	control	8
so	control	12
so	control	4
so	control	14
so	control	8
so	control	8
so	control	5
so	control	15
so	control	6
so	control	8
so	control	7
so	control	11
so	control	8
so	control	13
so	control	2
so	control	10
so	control	15

[truncated: 11 more sheets: Fig 7A, Fig 3, Fig 5A-7days, Fig 8A, Fig6, Fig 8C, Fig 7A-II, Fig 7B-II, Fig 7B-I, Fig 4A,B, Fig 4C]
